# Supplementary material for: Transcriptome Analysis of Mesenchymal Progenitor Cells Revealed Molecular Insights into Metabolic Dysfunction and Inflammation in Polycystic Ovary Syndrome
Source: Int J Mol Sci. 2024 Jul 20;25(14):7948. doi: 10.3390/ijms25147948 (PMC11276887; doi:10.3390/ijms25147948)
Supplement: Supplementary file 1 [file ijms-25-07948-s001.zip]

Archive with 1 entries (1 files):
- ijms-3051371-supplementary.xlsx
