# Supplementary material for: Transcriptome Analysis of Mesenchymal Progenitor Cells Revealed Molecular Insights into Metabolic Dysfunction and Inflammation in Polycystic Ovary Syndrome
Source: Int J Mol Sci. 2024 Jul 20;25(14):7948. doi: 10.3390/ijms25147948 (PMC11276887; doi:10.3390/ijms25147948)
Supplement: Supplementary file 1 [file ijms-25-07948-s001.zip › ijms-3051371-supplementary.xlsx]

## Sheet: Table_S1
Table S1. Differentially expressed genes between PCOS and HC iPSCMs
gene_id	gene_name	log2FC	p-value	adj.p-value
ENSG00000077274.9	CAPN6	-4.09452	2.85943e-05	0.323416
ENSG00000133142.17	TCEAL4	-1.11147	5.90242e-05	0.323416
ENSG00000016082.15	ISL1	-3.64494	7.82332e-05	0.323416
ENSG00000166831.9	RBPMS2	-2.48879	0.000186973	0.464307
ENSG00000003436.16	TFPI	1.58214	0.000211119	0.464307
ENSG00000147044.22	CASK	-1.12507	0.000249465	0.464307
ENSG00000130962.18	PRRG1	-0.916943	0.000346258	0.464307
ENSG00000124486.13	USP9X	-0.90721	0.00041602	0.464307
ENSG00000114948.13	ADAM23	1.37945	0.000469688	0.464307
ENSG00000119227.8	PIGZ	1.67235	0.000519538	0.464307
ENSG00000013573.17	DDX11	-1.19356	0.000547222	0.464307
ENSG00000167711.14	SERPINF2	-1.51163	0.000564509	0.464307
ENSG00000206560.11	ANKRD28	0.717775	0.000580771	0.464307
ENSG00000130589.16	HELZ2	1.24344	0.000602433	0.464307
ENSG00000143369.15	ECM1	1.2978	0.000631104	0.464307
ENSG00000138675.16	FGF5	3.04704	0.000635043	0.464307
ENSG00000179542.16	SLITRK4	5.23387	0.000636447	0.464307
ENSG00000196352.16	CD55	2.18556	0.000879142	0.480721
ENSG00000072041.17	SLC6A15	3.06758	0.000907769	0.480721
ENSG00000160221.18	GATD3A	3.89985	0.00091735	0.480721
ENSG00000134602.16	STK26	-1.84116	0.00102665	0.480721
ENSG00000198732.11	SMOC1	2.15593	0.00103777	0.480721
ENSG00000115504.15	EHBP1	0.854475	0.00104128	0.480721
ENSG00000138028.16	CGREF1	1.2757	0.00110425	0.480721
ENSG00000125848.10	FLRT3	-1.70956	0.00110537	0.480721
ENSG00000110057.8	UNC93B1	0.879904	0.00112548	0.480721
ENSG00000149256.16	TENM4	1.92699	0.00113165	0.480721
ENSG00000162545.6	CAMK2N1	2.81161	0.00117452	0.480721
ENSG00000101911.13	PRPS2	-0.992202	0.00120077	0.480721
ENSG00000169432.18	SCN9A	2.78291	0.00135523	0.480721
ENSG00000183971.9	NPW	-2.63522	0.00137986	0.480721
ENSG00000130021.15	PUDP	-1.42378	0.00139913	0.480721
ENSG00000089682.16	RBM41	-1.09967	0.00140748	0.480721
ENSG00000166016.6	ABTB2	-1.20857	0.00143798	0.480721
ENSG00000007341.19	ST7L	0.724885	0.0014675	0.480721
ENSG00000128872.10	TMOD2	1.15869	0.00153014	0.480721
ENSG00000128567.17	PODXL	2.4459	0.00155032	0.480721
ENSG00000153071.15	DAB2	0.828905	0.00164602	0.480721
ENSG00000163818.17	LZTFL1	0.550686	0.00165699	0.480721
ENSG00000137628.17	DDX60	1.18658	0.00170411	0.480721
ENSG00000101938.15	CHRDL1	-3.09865	0.00174501	0.480721
ENSG00000143842.15	SOX13	-0.889862	0.00178035	0.480721
ENSG00000152620.13	NADK2	-0.761235	0.00184474	0.480721
ENSG00000130558.20	OLFM1	3.8448	0.00188339	0.480721
ENSG00000177706.9	FAM20C	-0.982357	0.00192207	0.480721
ENSG00000204267.16	TAP2	1.42861	0.00192861	0.480721
ENSG00000136542.9	GALNT5	1.44289	0.00195967	0.480721
ENSG00000171476.22	HOPX	-1.30111	0.00197038	0.480721
ENSG00000198729.5	PPP1R14C	-2.04927	0.00197059	0.480721
ENSG00000011332.19	DPF1	-1.68202	0.00198343	0.480721
ENSG00000227124.11	ZNF717	-6.26425	0.00201538	0.480721
ENSG00000165055.16	METTL2B	0.568014	0.0020156	0.480721
ENSG00000241945.8	PWP2	2.82635	0.00212386	0.490498
ENSG00000177283.7	FZD8	-0.952041	0.00219694	0.490498
ENSG00000154917.11	RAB6B	2.32145	0.00227113	0.490498
ENSG00000044446.12	PHKA2	-0.777475	0.00227361	0.490498
ENSG00000101347.10	SAMHD1	0.792065	0.00229936	0.490498
ENSG00000109572.14	CLCN3	0.530108	0.00234938	0.490498
ENSG00000147257.15	GPC3	-3.06825	0.00234978	0.490498
ENSG00000149557.14	FEZ1	0.694632	0.002373	0.490498
ENSG00000148814.18	LRRC27	0.689981	0.00248577	0.497856
ENSG00000102879.16	CORO1A	-1.70714	0.00249452	0.497856
ENSG00000215790.7	SLC35E2A	1.01722	0.00253283	0.497856
ENSG00000131389.17	SLC6A6	1.58436	0.00256917	0.497856
ENSG00000066629.18	EML1	0.486297	0.00262129	0.500142
ENSG00000007237.18	GAS7	1.16992	0.00272096	0.511292
ENSG00000196459.14	TRAPPC2	-0.885785	0.00298509	0.539688
ENSG00000103051.20	COG4	-0.489111	0.0030146	0.539688
ENSG00000055118.16	KCNH2	-2.61624	0.00303398	0.539688
ENSG00000107201.10	DDX58	0.985427	0.0030913	0.539688
ENSG00000073146.16	MOV10L1	2.3043	0.00317831	0.539688
ENSG00000158301.18	GPRASP2	-0.598754	0.00323399	0.539688
ENSG00000113209.9	PCDHB5	-3.7517	0.00330038	0.539688
ENSG00000163029.16	SMC6	-1.05785	0.00330486	0.539688
ENSG00000143603.19	KCNN3	-1.44311	0.00337837	0.539688
ENSG00000111186.13	WNT5B	0.992114	0.00338352	0.539688
ENSG00000151640.13	DPYSL4	2.92291	0.00349714	0.539688
ENSG00000135631.17	RAB11FIP5	0.654137	0.00353574	0.539688
ENSG00000101871.16	MID1	-2.3125	0.00367368	0.539688
ENSG00000109436.8	TBC1D9	0.571434	0.00375027	0.539688
ENSG00000133433.11	GSTT2B	-2.80112	0.00379544	0.539688
ENSG00000117533.15	VAMP4	0.511978	0.00388734	0.539688
ENSG00000112319.19	EYA4	-1.67576	0.0039714	0.539688
ENSG00000124588.21	NQO2	-0.552782	0.00399018	0.539688
ENSG00000077264.15	PAK3	-1.76939	0.00402866	0.539688
ENSG00000041982.16	TNC	-2.36258	0.0040486	0.539688
ENSG00000109472.14	CPE	0.772636	0.0041387	0.539688
ENSG00000089472.16	HEPH	3.06222	0.0042156	0.539688
ENSG00000162636.16	FAM102B	-0.676527	0.0042252	0.539688
ENSG00000116183.11	PAPPA2	2.74308	0.0042309	0.539688
ENSG00000204186.10	ZDBF2	0.994555	0.00423669	0.539688
ENSG00000000460.17	C1orf112	-0.763087	0.00426562	0.539688
ENSG00000183671.12	GPR1	1.97552	0.00440102	0.539688
ENSG00000220205.9	VAMP2	0.536897	0.00443671	0.539688
ENSG00000186088.16	GSAP	1.82164	0.00444407	0.539688
ENSG00000135916.16	ITM2C	-0.796511	0.00446534	0.539688
ENSG00000196876.18	SCN8A	1.56612	0.00447099	0.539688
ENSG00000187608.10	ISG15	1.18804	0.00448137	0.539688
ENSG00000128482.16	RNF112	-1.80226	0.00454489	0.539688
ENSG00000115556.14	PLCD4	-1.62009	0.00469601	0.539688
ENSG00000203952.9	CCDC160	-1.39244	0.00471228	0.539688
ENSG00000204991.11	SPIRE2	1.03496	0.00471654	0.539688
ENSG00000178295.15	GEN1	-1.01254	0.00474016	0.539688
ENSG00000105472.13	CLEC11A	2.76615	0.00475465	0.539688
ENSG00000147364.17	FBXO25	0.476537	0.00476208	0.539688
ENSG00000165675.16	ENOX2	-1.23913	0.00478965	0.539688
ENSG00000112837.17	TBX18	-1.47867	0.00479044	0.539688
ENSG00000140104.14	CLBA1	0.67965	0.00481221	0.539688
ENSG00000137821.12	LRRC49	0.867546	0.00503407	0.539688
ENSG00000179292.5	TMEM151A	2.17791	0.00506243	0.539688
ENSG00000124171.9	PARD6B	-2.84938	0.00506875	0.539688
ENSG00000112039.5	FANCE	-1.44129	0.0051209	0.539688
ENSG00000000003.15	TSPAN6	-0.885074	0.00514649	0.539688
ENSG00000147251.15	DOCK11	-1.7689	0.00520388	0.539688
ENSG00000215301.11	DDX3X	-0.652685	0.00528396	0.539688
ENSG00000155380.12	SLC16A1	0.590717	0.00529169	0.539688
ENSG00000174669.12	SLC29A2	-1.57425	0.00530003	0.539688
ENSG00000204442.4	FAM155A	2.23879	0.00530406	0.539688
ENSG00000110013.13	SIAE	0.923802	0.00530738	0.539688
ENSG00000138356.14	AOX1	3.12537	0.00540393	0.539688
ENSG00000137207.12	YIPF3	0.543997	0.00541315	0.539688
ENSG00000143033.18	MTF2	-0.691313	0.00548832	0.539688
ENSG00000178607.16	ERN1	0.98538	0.0055858	0.539688
ENSG00000095321.17	CRAT	0.468786	0.00570808	0.539688
ENSG00000118503.15	TNFAIP3	1.01674	0.00573685	0.539688
ENSG00000114993.17	RTKN	-0.874462	0.00577989	0.539688
ENSG00000203485.14	INF2	0.569095	0.00582145	0.539688
ENSG00000168300.14	PCMTD1	0.624138	0.00585601	0.539688
ENSG00000139154.16	AEBP2	-0.6568	0.00589655	0.539688
ENSG00000088970.16	KIZ	0.463085	0.0059232	0.539688
ENSG00000008394.13	MGST1	0.474351	0.00592997	0.539688
ENSG00000013374.16	NUB1	0.445431	0.00597107	0.539688
ENSG00000112379.9	ARFGEF3	2.6168	0.00603229	0.539688
ENSG00000166741.8	NNMT	0.797406	0.00604933	0.539688
ENSG00000137700.18	SLC37A4	-0.69212	0.0060894	0.539688
ENSG00000171160.18	MORN4	0.611576	0.00613601	0.539688
ENSG00000133106.14	EPSTI1	1.67522	0.00614362	0.539688
ENSG00000086717.18	PPEF1	-3.3861	0.00621726	0.539688
ENSG00000177839.7	PCDHB9	1.6224	0.00623091	0.539688
ENSG00000183840.7	GPR39	2.06827	0.0063639	0.539688
ENSG00000173852.15	DPY19L1	0.648573	0.00640506	0.539688
ENSG00000040731.10	CDH10	3.49889	0.00648615	0.539688
ENSG00000114019.14	AMOTL2	0.732055	0.00651894	0.539688
ENSG00000169429.11	CXCL8	2.58683	0.00656332	0.539688
ENSG00000213983.12	AP1G2	-0.924485	0.00664445	0.539688
ENSG00000261594.4	TPBGL	-2.74349	0.00671322	0.539688
ENSG00000161281.11	COX7A1	-6.37853	0.00674442	0.539688
ENSG00000186815.13	TPCN1	0.891745	0.00676437	0.539688
ENSG00000143867.7	OSR1	2.90564	0.00679079	0.539688
ENSG00000187624.9	C17orf97	-0.976192	0.00682333	0.539688
ENSG00000166313.19	APBB1	0.747426	0.0068374	0.539688
ENSG00000123342.16	MMP19	1.07124	0.00685875	0.539688
ENSG00000114316.13	USP4	-1.0304	0.00688556	0.539688
ENSG00000174564.13	IL20RB	2.37668	0.00689755	0.539688
ENSG00000137871.20	ZNF280D	-2.69604	0.00691072	0.539688
ENSG00000120093.11	HOXB3	3.82045	0.00697257	0.539688
ENSG00000106868.17	SUSD1	1.55525	0.00700346	0.539688
ENSG00000179104.9	TMTC2	-0.99914	0.00705664	0.539688
ENSG00000152413.15	HOMER1	-1.03477	0.00713151	0.539688
ENSG00000243716.10	NPIPB5	-1.15393	0.00730031	0.539688
ENSG00000132294.15	EFR3A	0.503149	0.00734317	0.539688
ENSG00000102409.10	BEX4	-0.632424	0.00740085	0.539688
ENSG00000121060.18	TRIM25	0.565272	0.00770353	0.539688
ENSG00000197956.10	S100A6	-7.82777	0.00785661	0.539688
ENSG00000157601.14	MX1	1.9403	0.00787622	0.539688
ENSG00000180902.18	D2HGDH	-0.527984	0.0079149	0.539688
ENSG00000104332.12	SFRP1	-3.35591	0.00792498	0.539688
ENSG00000115993.13	TRAK2	0.560078	0.00794065	0.539688
ENSG00000120899.18	PTK2B	0.945217	0.00795209	0.539688
ENSG00000088899.15	LZTS3	1.08554	0.00798231	0.539688
ENSG00000149970.16	CNKSR2	-2.02423	0.00801897	0.539688
ENSG00000158321.18	AUTS2	-0.861588	0.00810298	0.539688
ENSG00000106688.12	SLC1A1	2.77036	0.00814902	0.539688
ENSG00000169851.15	PCDH7	-0.565789	0.00815853	0.539688
ENSG00000122861.16	PLAU	1.33042	0.00820447	0.539688
ENSG00000138642.15	HERC6	1.60995	0.00826513	0.539688
ENSG00000197442.10	MAP3K5	1.80774	0.00830564	0.539688
ENSG00000106236.4	NPTX2	1.32214	0.00832874	0.539688
ENSG00000172465.14	TCEAL1	-1.21873	0.00832949	0.539688
ENSG00000184949.16	FAM227A	1.20015	0.00846689	0.539688
ENSG00000175040.6	CHST2	0.661535	0.00862423	0.539688
ENSG00000123989.14	CHPF	0.7225	0.00873029	0.539688
ENSG00000122378.14	PRXL2A	-1.15415	0.00886527	0.539688
ENSG00000170955.10	CAVIN3	-1.62017	0.00888002	0.539688
ENSG00000280071.4	GATD3B	-1.11648	0.00891862	0.539688
ENSG00000186889.10	TMEM17	1.00302	0.00893443	0.539688
ENSG00000186462.9	NAP1L2	2.92948	0.00895374	0.539688
ENSG00000146700.9	SSC4D	-1.12115	0.00901605	0.539688
ENSG00000150967.18	ABCB9	-0.655719	0.00901635	0.539688
ENSG00000269743.3	SLC25A53	-0.879056	0.00901734	0.539688
ENSG00000204304.12	PBX2	-0.581762	0.0090343	0.539688
ENSG00000242265.5	PEG10	-2.08119	0.00905497	0.539688
ENSG00000071575.11	TRIB2	-1.08091	0.00906102	0.539688
ENSG00000127955.17	GNAI1	-0.603301	0.00916855	0.539688
ENSG00000172292.15	CERS6	-0.709179	0.00917399	0.539688
ENSG00000130193.8	THEM6	1.12696	0.00921278	0.539688
ENSG00000184986.11	TMEM121	1.39303	0.0092848	0.539688
ENSG00000055332.18	EIF2AK2	0.425891	0.00934677	0.539688
ENSG00000147439.13	BIN3	-0.488008	0.00941263	0.539688
ENSG00000105520.10	PLPPR2	0.434778	0.00941619	0.539688
ENSG00000121904.17	CSMD2	3.87435	0.00942101	0.539688
ENSG00000086619.14	ERO1B	1.04064	0.00942455	0.539688
ENSG00000183578.8	TNFAIP8L3	1.54547	0.00944253	0.539688
ENSG00000115073.8	ACTR1B	-0.489284	0.00945356	0.539688
ENSG00000104415.14	CCN4	-0.848499	0.00946925	0.539688
ENSG00000157216.15	SSBP3	-0.544816	0.0095082	0.539688
ENSG00000205978.6	NYNRIN	-1.58383	0.00951372	0.539688
ENSG00000154511.12	DIPK1A	-1.16077	0.00957734	0.539688
ENSG00000074527.13	NTN4	1.92453	0.00977175	0.539688
ENSG00000182118.8	FAM89A	1.45273	0.0097831	0.539688
ENSG00000105722.10	ERF	-0.643886	0.0098064	0.539688
ENSG00000166750.10	SLFN5	0.559731	0.00983817	0.539688
ENSG00000147050.16	KDM6A	-0.824397	0.00985401	0.539688
ENSG00000164597.14	COG5	0.474821	0.00989735	0.539688
ENSG00000123739.11	PLA2G12A	0.47597	0.00999685	0.539688
ENSG00000198105.15	ZNF248	4.87257	0.0100496	0.539688
ENSG00000197702.14	PARVA	0.398248	0.0100556	0.539688
ENSG00000104886.12	PLEKHJ1	-0.443552	0.010093	0.539688
ENSG00000001617.12	SEMA3F	-1.88406	0.010121	0.539688
ENSG00000158023.10	CFAP251	1.19861	0.0101562	0.539688
ENSG00000141994.16	DUS3L	-0.735729	0.0102272	0.539688
ENSG00000188580.15	NKAIN2	1.19688	0.0102527	0.539688
ENSG00000138172.11	CALHM2	-4.24833	0.0102562	0.539688
ENSG00000111981.5	ULBP1	0.865895	0.0102629	0.539688
ENSG00000142552.8	RCN3	0.99608	0.0102695	0.539688
ENSG00000162692.12	VCAM1	2.69433	0.0103097	0.539688
ENSG00000152782.16	PANK1	-0.696655	0.0103392	0.539688
ENSG00000152642.11	GPD1L	-0.648629	0.010344	0.539688
ENSG00000102109.9	PCSK1N	2.26604	0.010361	0.539688
ENSG00000168014.16	C2CD3	0.706403	0.0103666	0.539688
ENSG00000182700.5	IGIP	0.99909	0.0103715	0.539688
ENSG00000008735.14	MAPK8IP2	2.29952	0.0104672	0.539688
ENSG00000174485.16	DENND4A	0.439966	0.0104791	0.539688
ENSG00000118640.11	VAMP8	-2.143	0.0105148	0.539688
ENSG00000171552.13	BCL2L1	0.963936	0.0105403	0.539688
ENSG00000148908.15	RGS10	0.756191	0.0105409	0.539688
ENSG00000102362.15	SYTL4	-1.08818	0.010558	0.539688
ENSG00000165801.10	ARHGEF40	-0.555929	0.0106494	0.539688
ENSG00000163840.10	DTX3L	0.669741	0.0106667	0.539688
ENSG00000182362.14	YBEY	0.56512	0.0106996	0.539688
ENSG00000184979.10	USP18	1.11569	0.010718	0.539688
ENSG00000065308.5	TRAM2	0.655538	0.0107497	0.539688
ENSG00000182220.15	ATP6AP2	-0.53888	0.0107723	0.539688
ENSG00000166971.17	AKTIP	0.46012	0.0108104	0.539688
ENSG00000145391.13	SETD7	0.641773	0.0108314	0.539688
ENSG00000010818.10	HIVEP2	0.764348	0.0109078	0.539688
ENSG00000197535.14	MYO5A	0.947156	0.0109238	0.539688
ENSG00000164220.7	F2RL2	1.22139	0.0110602	0.539688
ENSG00000110011.13	DNAJC4	0.451541	0.0110793	0.539688
ENSG00000123136.15	DDX39A	-0.394892	0.0111797	0.539688
ENSG00000163393.13	SLC22A15	2.13781	0.0111946	0.539688
ENSG00000178773.15	CPNE7	4.3951	0.0112035	0.539688
ENSG00000221963.6	APOL6	1.13907	0.0112675	0.539688
ENSG00000160781.17	PAQR6	1.93076	0.0112917	0.539688
ENSG00000172687.13	ZNF738	-0.779606	0.0112927	0.539688
ENSG00000104856.14	RELB	0.640307	0.0113013	0.539688
ENSG00000135185.12	TMEM243	0.478435	0.0113129	0.539688
ENSG00000065989.16	PDE4A	0.79604	0.011343	0.539688
ENSG00000125818.18	PSMF1	0.422875	0.0113946	0.539688
ENSG00000185621.11	LMLN	0.655566	0.0114246	0.539688
ENSG00000119636.16	BBOF1	1.07299	0.0114828	0.539688
ENSG00000101190.13	TCFL5	-0.435133	0.0116021	0.539688
ENSG00000183549.10	ACSM5	2.40637	0.011635	0.539688
ENSG00000046651.15	OFD1	-0.785424	0.0116491	0.539688
ENSG00000126016.15	AMOT	-2.07772	0.0116579	0.539688
ENSG00000126217.21	MCF2L	-1.49443	0.0116636	0.539688
ENSG00000076344.16	RGS11	3.09277	0.0117097	0.539688
ENSG00000146109.5	ABT1	-0.376478	0.0117707	0.539688
ENSG00000174099.12	MSRB3	0.534736	0.0117762	0.539688
ENSG00000160216.21	AGPAT3	0.369005	0.0118531	0.539688
ENSG00000119943.13	PYROXD2	1.36974	0.0118786	0.539688
ENSG00000123595.8	RAB9A	-0.924721	0.0118991	0.539688
ENSG00000173193.15	PARP14	0.673498	0.0119195	0.539688
ENSG00000102931.8	ARL2BP	0.432966	0.0119234	0.539688
ENSG00000138119.17	MYOF	0.566318	0.0120294	0.542505
ENSG00000117519.16	CNN3	-0.739495	0.0120971	0.543039
ENSG00000204291.11	COL15A1	2.80141	0.0122962	0.543039
ENSG00000112033.14	PPARD	-0.623186	0.0123364	0.543039
ENSG00000107518.18	ATRNL1	-1.13163	0.0124005	0.543039
ENSG00000122512.16	PMS2	0.434275	0.012481	0.543039
ENSG00000006016.11	CRLF1	-2.51254	0.0125229	0.543039
ENSG00000153310.19	CYRIB	-0.416742	0.0126603	0.543039
ENSG00000158050.5	DUSP2	-2.6014	0.0126605	0.543039
ENSG00000140853.15	NLRC5	-0.968366	0.0126729	0.543039
ENSG00000115750.17	TAF1B	-0.786319	0.0126935	0.543039
ENSG00000143924.19	EML4	-0.392506	0.0127594	0.543039
ENSG00000182240.16	BACE2	1.92165	0.0127731	0.543039
ENSG00000042493.16	CAPG	-0.423025	0.0127895	0.543039
ENSG00000198910.14	L1CAM	3.59438	0.0128645	0.543039
ENSG00000176076.7	KCNE5	-2.91566	0.0128722	0.543039
ENSG00000101463.6	SYNDIG1	4.35236	0.0128739	0.543039
ENSG00000134531.10	EMP1	-1.1415	0.0128817	0.543039
ENSG00000145908.12	ZNF300	-0.914488	0.0129125	0.543039
ENSG00000120129.6	DUSP1	-0.462305	0.0130007	0.543039
ENSG00000102048.16	ASB9	-3.06305	0.0130129	0.543039
ENSG00000121210.16	TMEM131L	-0.570948	0.013103	0.543039
ENSG00000062038.14	CDH3	-2.63772	0.0131485	0.543039
ENSG00000138316.11	ADAMTS14	2.12107	0.0131779	0.543039
ENSG00000117308.15	GALE	-0.570435	0.0132156	0.543039
ENSG00000004660.15	CAMKK1	-1.02017	0.0132957	0.543039
ENSG00000132530.17	XAF1	3.56457	0.01336	0.543039
ENSG00000135720.13	DYNC1LI2	0.377263	0.0133741	0.543039
ENSG00000129493.15	HEATR5A	0.620586	0.0133956	0.543039
ENSG00000164070.12	HSPA4L	-1.12345	0.0134269	0.543039
ENSG00000123892.12	RAB38	-0.804199	0.0135987	0.543039
ENSG00000101850.13	GPR143	-2.32452	0.0136196	0.543039
ENSG00000011201.12	ANOS1	-1.27095	0.0136348	0.543039
ENSG00000240771.8	ARHGEF25	0.966719	0.0137644	0.543039
ENSG00000166839.17	ANKDD1A	-1.81582	0.0137705	0.543039
ENSG00000147854.17	UHRF2	0.46589	0.0138772	0.543039
ENSG00000046647.13	GEMIN8	-0.85012	0.013904	0.543039
ENSG00000184613.11	NELL2	-2.80249	0.0140311	0.543039
ENSG00000026559.14	KCNG1	2.12111	0.0140322	0.543039
ENSG00000178934.5	LGALS7B	-3.55149	0.0140446	0.543039
ENSG00000130304.17	SLC27A1	-0.620187	0.0140651	0.543039
ENSG00000140403.12	DNAJA4	-4.33535	0.0140694	0.543039
ENSG00000138175.9	ARL3	0.466118	0.0140943	0.543039
ENSG00000146250.7	PRSS35	-2.68336	0.0141179	0.543039
ENSG00000107105.15	ELAVL2	1.11161	0.0141749	0.543039
ENSG00000171729.14	TMEM51	1.9618	0.014179	0.543039
ENSG00000123131.13	PRDX4	-0.695612	0.014217	0.543039
ENSG00000117114.20	ADGRL2	-0.76997	0.0143445	0.543039
ENSG00000073464.13	CLCN4	-1.68379	0.014365	0.543039
ENSG00000159592.11	GPBP1L1	0.320185	0.0144016	0.543039
ENSG00000013563.14	DNASE1L1	0.581213	0.0144418	0.543039
ENSG00000087338.5	GMCL1	0.36169	0.0144857	0.543039
ENSG00000166780.11	BMERB1	0.84418	0.0144861	0.543039
ENSG00000120913.23	PDLIM2	1.06355	0.0144977	0.543039
ENSG00000175548.9	ALG10B	-0.731198	0.0145402	0.543039
ENSG00000183196.10	CHST6	-1.36364	0.0145518	0.543039
ENSG00000087303.18	NID2	1.50474	0.014612	0.543039
ENSG00000142765.18	SYTL1	-1.77926	0.0146627	0.543039
ENSG00000063180.9	CA11	-1.7909	0.0147188	0.543039
ENSG00000151117.9	TMEM86A	1.50684	0.0147586	0.543039
ENSG00000188786.10	MTF1	0.418982	0.0148093	0.543039
ENSG00000067057.17	PFKP	-0.574835	0.0148155	0.543039
ENSG00000092607.15	TBX15	1.07486	0.014817	0.543039
ENSG00000240694.9	PNMA2	1.76162	0.0148327	0.543039
ENSG00000176399.4	DMRTA1	2.60698	0.0148436	0.543039
ENSG00000100599.16	RIN3	0.345371	0.014965	0.545869
ENSG00000171488.15	LRRC8C	-1.52826	0.0150093	0.545881
ENSG00000180801.14	ARSJ	-0.791438	0.0151651	0.546022
ENSG00000135318.12	NT5E	1.18595	0.0151673	0.546022
ENSG00000230797.3	YY2	-1.44782	0.0151796	0.546022
ENSG00000185507.21	IRF7	0.835579	0.0151893	0.546022
ENSG00000148841.17	ITPRIP	0.737872	0.0152507	0.546298
ENSG00000115828.17	QPCT	-3.84038	0.0152851	0.546298
ENSG00000131737.5	KRT34	6.41804	0.0153588	0.547355
ENSG00000104313.20	EYA1	-2.37133	0.0154103	0.547448
ENSG00000095739.11	BAMBI	-1.13903	0.0154497	0.547448
ENSG00000063587.15	ZNF275	0.580619	0.0155247	0.548039
ENSG00000142546.14	NOSIP	-0.488841	0.0155547	0.548039
ENSG00000083720.13	OXCT1	-0.831176	0.0157012	0.551634
ENSG00000260428.3	SCX	-2.04898	0.0158748	0.555361
ENSG00000131446.17	MGAT1	0.415405	0.0159123	0.555361
ENSG00000138650.9	PCDH10	1.75199	0.0159646	0.555361
ENSG00000127334.11	DYRK2	-0.448337	0.0161376	0.555361
ENSG00000173674.11	EIF1AX	-0.738419	0.0161538	0.555361
ENSG00000071054.16	MAP4K4	0.637657	0.016197	0.555361
ENSG00000004776.13	HSPB6	-4.43026	0.0161989	0.555361
ENSG00000042832.12	TG	2.71586	0.0162307	0.555361
ENSG00000135622.13	SEMA4F	-1.05809	0.0162423	0.555361
ENSG00000105404.11	RABAC1	0.459303	0.0162551	0.555361
ENSG00000089234.16	BRAP	0.513678	0.0163188	0.556005
ENSG00000136457.10	CHAD	-3.41369	0.0165734	0.557377
ENSG00000153574.9	RPIA	-0.545339	0.0165906	0.557377
ENSG00000147459.18	DOCK5	1.23954	0.0166126	0.557377
ENSG00000134548.11	SPX	3.23728	0.0166429	0.557377
ENSG00000107731.12	UNC5B	0.951451	0.0166864	0.557377
ENSG00000141337.12	ARSG	0.917511	0.0168318	0.557377
ENSG00000196586.16	MYO6	0.411608	0.0168697	0.557377
ENSG00000101670.12	LIPG	-2.31131	0.016881	0.557377
ENSG00000188549.12	CCDC9B	1.87323	0.0169083	0.557377
ENSG00000175224.16	ATG13	0.391643	0.0169479	0.557377
ENSG00000184515.11	BEX5	3.34632	0.0169502	0.557377
ENSG00000075643.6	MOCOS	1.69074	0.016961	0.557377
ENSG00000069509.6	FUNDC1	-0.795958	0.0169989	0.557377
ENSG00000123405.14	NFE2	-1.99398	0.0170077	0.557377
ENSG00000185989.11	RASA3	0.672753	0.017053	0.557377
ENSG00000116774.12	OLFML3	-1.39668	0.0171176	0.557377
ENSG00000167771.6	RCOR2	-0.67976	0.0171231	0.557377
ENSG00000152078.10	TLCD4	-1.5589	0.017224	0.559192
ENSG00000165338.16	HECTD2	-0.864318	0.017292	0.559937
ENSG00000162493.16	PDPN	2.02114	0.0173553	0.560522
ENSG00000156140.10	ADAMTS3	-1.27219	0.0175761	0.564232
ENSG00000103021.9	CCDC113	0.792696	0.0176147	0.564232
ENSG00000175029.17	CTBP2	0.388502	0.0176401	0.564232
ENSG00000146833.15	TRIM4	-2.6549	0.0176647	0.564232
ENSG00000144857.14	BOC	-2.40431	0.0177505	0.564232
ENSG00000143816.8	WNT9A	-0.974828	0.0177704	0.564232
ENSG00000067141.17	NEO1	0.604193	0.0178238	0.564232
ENSG00000122862.5	SRGN	6.20921	0.0178341	0.564232
ENSG00000157693.15	TMEM268	0.718335	0.0179864	0.565276
ENSG00000131069.20	ACSS2	-0.601925	0.0180174	0.565276
ENSG00000172057.10	ORMDL3	0.485413	0.0180861	0.565276
ENSG00000156504.16	FAM122B	-0.743759	0.018122	0.565276
ENSG00000197119.13	SLC25A29	-0.556814	0.0181394	0.565276
ENSG00000176974.20	SHMT1	-1.19505	0.0182721	0.565276
ENSG00000113296.14	THBS4	-4.97348	0.0183593	0.565276
ENSG00000132718.9	SYT11	-3.01798	0.0183662	0.565276
ENSG00000067715.14	SYT1	1.83041	0.0183903	0.565276
ENSG00000111907.21	TPD52L1	-0.615561	0.0184008	0.565276
ENSG00000180488.15	MIGA1	0.541011	0.0184412	0.565276
ENSG00000134759.14	ELP2	0.453757	0.018558	0.565276
ENSG00000120738.8	EGR1	-2.24115	0.0186127	0.565276
ENSG00000123570.4	RAB9B	-1.24421	0.01864	0.565276
ENSG00000117676.14	RPS6KA1	-0.865079	0.0186416	0.565276
ENSG00000113494.17	PRLR	-1.58085	0.0186496	0.565276
ENSG00000145794.17	MEGF10	-0.822616	0.0186813	0.565276
ENSG00000099822.3	HCN2	1.10633	0.0186876	0.565276
ENSG00000013619.14	MAMLD1	-0.861729	0.0188972	0.569605
ENSG00000079462.7	PAFAH1B3	-0.863863	0.0189225	0.569605
ENSG00000111666.11	CHPT1	0.595529	0.0191697	0.572847
ENSG00000177853.14	ZNF518A	-0.422854	0.0191846	0.572847
ENSG00000167280.17	ENGASE	0.591908	0.0192013	0.572847
ENSG00000162618.15	ADGRL4	1.46347	0.019215	0.572847
ENSG00000181982.18	CCDC149	0.469517	0.0192838	0.573519
ENSG00000245680.11	ZNF585B	-1.54449	0.019444	0.575558
ENSG00000102054.18	RBBP7	-0.506339	0.0195058	0.575558
ENSG00000269028.3	MTRNR2L12	1.28719	0.0195216	0.575558
ENSG00000183114.8	FAM43B	-1.10479	0.019538	0.575558
ENSG00000084112.15	SSH1	0.601394	0.0196194	0.575768
ENSG00000130529.16	TRPM4	1.23502	0.0196379	0.575768
ENSG00000145246.14	ATP10D	1.06266	0.0197347	0.57724
ENSG00000182158.15	CREB3L2	0.626742	0.0199162	0.578759
ENSG00000132970.14	WASF3	-0.5141	0.0199498	0.578759
ENSG00000077150.20	NFKB2	0.529688	0.0199573	0.578759
ENSG00000026950.17	BTN3A1	0.603186	0.0200047	0.578759
ENSG00000135541.21	AHI1	0.370109	0.0200697	0.578759
ENSG00000153558.16	FBXL2	0.468493	0.0200747	0.578759
ENSG00000154760.14	SLFN13	-1.16422	0.0202206	0.578759
ENSG00000146477.6	SLC22A3	1.66584	0.0202268	0.578759
ENSG00000186787.8	SPIN2B	0.799784	0.020263	0.578759
ENSG00000100360.15	IFT27	0.414618	0.0203119	0.578759
ENSG00000179630.11	LACC1	1.30724	0.0203254	0.578759
ENSG00000129295.9	LRRC6	1.90569	0.0203706	0.578759
ENSG00000050344.9	NFE2L3	5.77548	0.020401	0.578759
ENSG00000154447.15	SH3RF1	0.546262	0.0204634	0.578759
ENSG00000130032.17	PRRG3	3.90328	0.0204866	0.578759
ENSG00000123728.10	RAP2C	-0.785167	0.0206246	0.58045
ENSG00000198252.12	STYX	0.489182	0.0206718	0.58045
ENSG00000150938.10	CRIM1	0.896509	0.0207737	0.58045
ENSG00000134871.19	COL4A2	0.839288	0.0207747	0.58045
ENSG00000167625.11	ZNF526	0.67219	0.0209594	0.58045
ENSG00000138646.9	HERC5	1.50391	0.0209638	0.58045
ENSG00000162520.15	SYNC	-0.549731	0.0209673	0.58045
ENSG00000095066.11	HOOK2	-0.400042	0.0210175	0.58045
ENSG00000006534.16	ALDH3B1	0.642056	0.0210182	0.58045
ENSG00000105419.18	MEIS3	1.4691	0.0211453	0.58045
ENSG00000112280.16	COL9A1	-2.64573	0.0211579	0.58045
ENSG00000177943.14	MAMDC4	-0.949804	0.021175	0.58045
ENSG00000132646.11	PCNA	-0.406621	0.0212095	0.58045
ENSG00000146416.19	AIG1	0.867142	0.0212513	0.58045
ENSG00000160710.17	ADAR	0.361475	0.0212979	0.58045
ENSG00000166912.17	MTMR10	0.459508	0.0213335	0.58045
ENSG00000185222.10	TCEAL9	-0.892983	0.0213444	0.58045
ENSG00000170961.7	HAS2	-1.1737	0.0213889	0.58045
ENSG00000198933.9	TBKBP1	-0.541539	0.0216279	0.58487
ENSG00000139437.18	TCHP	-0.412581	0.0216461	0.58487
ENSG00000141449.14	GREB1L	-1.74977	0.0218714	0.584965
ENSG00000105467.9	SYNGR4	-1.36295	0.0218994	0.584965
ENSG00000164188.9	RANBP3L	-2.98942	0.0219186	0.584965
ENSG00000147394.18	ZNF185	-1.77917	0.021935	0.584965
ENSG00000204396.11	VWA7	-1.38772	0.0220406	0.584965
ENSG00000166073.11	GPR176	0.735224	0.0220786	0.584965
ENSG00000152332.16	UHMK1	0.569114	0.0220793	0.584965
ENSG00000215717.7	TMEM167B	0.299974	0.0220959	0.584965
ENSG00000160469.17	BRSK1	1.82493	0.0221852	0.584965
ENSG00000072832.15	CRMP1	2.95311	0.0221941	0.584965
ENSG00000112902.12	SEMA5A	0.884311	0.0222216	0.584965
ENSG00000054277.14	OPN3	1.73326	0.0222917	0.584965
ENSG00000101158.15	NELFCD	-0.450109	0.0223656	0.584965
ENSG00000165949.12	IFI27	1.21073	0.022373	0.584965
ENSG00000076003.5	MCM6	-0.531249	0.022427	0.584965
ENSG00000184451.5	CCR10	-1.0783	0.0224981	0.584965
ENSG00000157827.20	FMNL2	-0.705252	0.0225184	0.584965
ENSG00000070718.12	AP3M2	0.582227	0.0225219	0.584965
ENSG00000203666.12	EFCAB2	0.790673	0.0226101	0.584965
ENSG00000131386.19	GALNT15	4.30087	0.0226523	0.584965
ENSG00000159714.12	ZDHHC1	-1.16408	0.0227238	0.584965
ENSG00000101825.8	MXRA5	-2.32822	0.022729	0.584965
ENSG00000243927.6	MRPS6	-1.1466	0.0227359	0.584965
ENSG00000139182.15	CLSTN3	-1.18053	0.0228312	0.584965
ENSG00000132017.10	DCAF15	-0.505494	0.0228425	0.584965
ENSG00000109861.16	CTSC	-1.88178	0.0228858	0.584965
ENSG00000116141.16	MARK1	1.80939	0.0229623	0.584965
ENSG00000025708.14	TYMP	2.26589	0.0230969	0.584965
ENSG00000101695.9	RNF125	-0.934169	0.023203	0.584965
ENSG00000137699.17	TRIM29	0.987582	0.0233343	0.584965
ENSG00000182916.8	TCEAL7	-1.37455	0.0233521	0.584965
ENSG00000151148.14	UBE3B	0.37588	0.0234457	0.584965
ENSG00000182197.12	EXT1	0.439935	0.0235171	0.584965
ENSG00000227051.6	C14orf132	0.704626	0.0235173	0.584965
ENSG00000228696.10	ARL17B	-2.19693	0.0235296	0.584965
ENSG00000185909.15	KLHDC8B	-0.723588	0.0235388	0.584965
ENSG00000078804.13	TP53INP2	0.914475	0.0235416	0.584965
ENSG00000014914.21	MTMR11	-0.854254	0.023545	0.584965
ENSG00000162804.14	SNED1	1.67894	0.0235787	0.584965
ENSG00000148143.13	ZNF462	-0.427705	0.0236463	0.584965
ENSG00000172260.15	NEGR1	1.20254	0.0236559	0.584965
ENSG00000148339.12	SLC25A25	-0.453944	0.0236619	0.584965
ENSG00000178026.13	LRRC75B	-0.81816	0.0237018	0.584965
ENSG00000130487.9	KLHDC7B	1.85701	0.0237327	0.584965
ENSG00000105229.7	PIAS4	-0.308168	0.0238158	0.584965
ENSG00000108854.16	SMURF2	0.827588	0.0238193	0.584965
ENSG00000184227.8	ACOT1	-3.77689	0.0240686	0.58937
ENSG00000065600.13	PACC1	0.78111	0.0241156	0.58937
ENSG00000157823.17	AP3S2	0.447938	0.0241413	0.58937
ENSG00000168785.8	TSPAN5	0.563653	0.0243528	0.592396
ENSG00000159423.17	ALDH4A1	0.865705	0.0243828	0.592396
ENSG00000138696.11	BMPR1B	-1.38192	0.0244999	0.592396
ENSG00000134030.14	CTIF	0.512367	0.0245005	0.592396
ENSG00000170222.12	ADPRM	0.615124	0.0246261	0.592396
ENSG00000108592.17	FTSJ3	-0.297574	0.0246994	0.592396
ENSG00000112562.19	SMOC2	1.68047	0.0247009	0.592396
ENSG00000114942.14	EEF1B2	0.39683	0.0247428	0.592396
ENSG00000167965.18	MLST8	-0.563669	0.0247437	0.592396
ENSG00000152580.8	IGSF10	-2.22944	0.0247508	0.592396
ENSG00000134326.11	CMPK2	1.09541	0.0248275	0.592396
ENSG00000139174.12	PRICKLE1	-1.20381	0.0248645	0.592396
ENSG00000100528.12	CNIH1	0.358104	0.0248862	0.592396
ENSG00000135905.19	DOCK10	0.815464	0.0249535	0.59286
ENSG00000180353.11	HCLS1	-0.843465	0.0250159	0.593206
ENSG00000076944.16	STXBP2	1.89772	0.0251248	0.594652
ENSG00000261652.3	C15orf65	1.09344	0.025269	0.596011
ENSG00000130150.12	MOSPD2	-0.701762	0.025362	0.596011
ENSG00000165948.11	IFI27L1	0.581004	0.0254001	0.596011
ENSG00000128805.15	ARHGAP22	2.25079	0.0254208	0.596011
ENSG00000144395.18	CCDC150	-0.734051	0.0254364	0.596011
ENSG00000181788.4	SIAH2	0.389249	0.0254953	0.596011
ENSG00000170581.14	STAT2	0.54429	0.0255622	0.596011
ENSG00000054690.14	PLEKHH1	-0.927275	0.0256701	0.596011
ENSG00000137824.16	RMDN3	0.391413	0.025743	0.596011
ENSG00000078114.19	NEBL	-1.26465	0.025816	0.596011
ENSG00000110492.15	MDK	-1.27463	0.0258338	0.596011
ENSG00000176896.8	TCEANC	-1.08794	0.025897	0.596011
ENSG00000169564.7	PCBP1	-0.435052	0.0258972	0.596011
ENSG00000184497.13	TMEM255B	1.13562	0.0259219	0.596011
ENSG00000029364.12	SLC39A9	0.312393	0.0259665	0.596011
ENSG00000100485.12	SOS2	0.309062	0.0260656	0.596011
ENSG00000153823.19	PID1	1.53361	0.0261257	0.596011
ENSG00000188157.15	AGRN	0.682602	0.0261732	0.596011
ENSG00000174628.16	IQCK	0.796857	0.026181	0.596011
ENSG00000182903.16	ZNF721	-0.417537	0.0261891	0.596011
ENSG00000214078.12	CPNE1	-0.437652	0.0262327	0.596011
ENSG00000185238.13	PRMT3	-0.503487	0.0262813	0.596011
ENSG00000272602.6	ZNF595	-0.546056	0.0263325	0.596011
ENSG00000112715.24	VEGFA	0.628515	0.0264385	0.596011
ENSG00000068724.17	TTC7A	0.537494	0.0264508	0.596011
ENSG00000186340.15	THBS2	2.05973	0.0266164	0.596011
ENSG00000155011.9	DKK2	4.0006	0.0266684	0.596011
ENSG00000113621.15	TXNDC15	0.444452	0.0266996	0.596011
ENSG00000075239.14	ACAT1	-0.395421	0.0267219	0.596011
ENSG00000197892.13	KIF13B	0.924662	0.0267234	0.596011
ENSG00000128915.12	ICE2	0.262046	0.026827	0.596011
ENSG00000177721.4	ANXA2R	-0.945608	0.0268627	0.596011
ENSG00000100092.24	SH3BP1	-0.975665	0.0269519	0.596011
ENSG00000162736.17	NCSTN	0.424366	0.026957	0.596011
ENSG00000165023.7	DIRAS2	1.83613	0.0270515	0.596011
ENSG00000103260.9	METRN	1.11734	0.0270706	0.596011
ENSG00000144231.11	POLR2D	-0.377524	0.0271029	0.596011
ENSG00000109790.16	KLHL5	0.557175	0.0271374	0.596011
ENSG00000130363.12	RSPH3	0.670267	0.0272132	0.596011
ENSG00000186951.16	PPARA	0.483986	0.0272507	0.596011
ENSG00000184160.8	ADRA2C	3.43247	0.0273333	0.596011
ENSG00000113361.13	CDH6	3.8531	0.0273862	0.596011
ENSG00000188158.16	NHS	0.800101	0.027555	0.596011
ENSG00000008083.14	JARID2	-0.401067	0.0275777	0.596011
ENSG00000174010.9	KLHL15	-0.909147	0.0276405	0.596011
ENSG00000059691.12	GATB	-0.481519	0.0276639	0.596011
ENSG00000165209.19	STRBP	-0.851382	0.0277143	0.596011
ENSG00000059378.13	PARP12	1.0573	0.0277416	0.596011
ENSG00000123643.13	SLC36A1	-0.429833	0.0277788	0.596011
ENSG00000135424.18	ITGA7	-2.2857	0.027781	0.596011
ENSG00000136531.18	SCN2A	0.88493	0.0278346	0.596011
ENSG00000198753.12	PLXNB3	2.74979	0.027874	0.596011
ENSG00000131477.11	RAMP2	-1.25105	0.0278851	0.596011
ENSG00000134954.14	ETS1	0.452665	0.0278918	0.596011
ENSG00000174938.14	SEZ6L2	1.86472	0.0279372	0.596011
ENSG00000068971.14	PPP2R5B	0.575305	0.0279381	0.596011
ENSG00000116574.6	RHOU	-1.17556	0.0280205	0.596011
ENSG00000157240.4	FZD1	-1.26246	0.028036	0.596011
ENSG00000143469.20	SYT14	1.41462	0.0280554	0.596011
ENSG00000166265.13	CYYR1	1.36552	0.0280843	0.596011
ENSG00000125629.15	INSIG2	0.386595	0.0281137	0.596011
ENSG00000132561.14	MATN2	-2.22662	0.0282619	0.59645
ENSG00000134333.14	LDHA	-0.492526	0.0282635	0.59645
ENSG00000105270.15	CLIP3	0.415547	0.028279	0.59645
ENSG00000053438.11	NNAT	-2.13904	0.0283656	0.59645
ENSG00000175137.11	SH3BP5L	0.540384	0.0283749	0.59645
ENSG00000100106.22	TRIOBP	-0.585115	0.0284766	0.597575
ENSG00000147905.18	ZCCHC7	0.423813	0.0285461	0.598022
ENSG00000137269.15	LRRC1	-0.633546	0.0285997	0.598133
ENSG00000108509.21	CAMTA2	0.414168	0.0286649	0.598262
ENSG00000133424.21	LARGE1	1.44276	0.0287707	0.598262
ENSG00000164032.12	H2AZ1	-0.591655	0.0287959	0.598262
ENSG00000101868.12	POLA1	-1.10334	0.0288166	0.598262
ENSG00000130813.18	SHFL	0.615404	0.0288666	0.598262
ENSG00000108639.7	SYNGR2	1.05193	0.0289324	0.598262
ENSG00000172164.15	SNTB1	-1.05324	0.0289435	0.598262
ENSG00000196507.11	TCEAL3	-0.654109	0.0290351	0.598696
ENSG00000105755.8	ETHE1	0.706664	0.0290935	0.598696
ENSG00000233822.4	H2BC15	1.98162	0.0291301	0.598696
ENSG00000070669.17	ASNS	1.20394	0.0291576	0.598696
ENSG00000120963.12	ZNF706	-0.844503	0.029301	0.600088
ENSG00000174840.9	PDE12	-0.571457	0.0293221	0.600088
ENSG00000162591.16	MEGF6	0.846096	0.0293802	0.600286
ENSG00000155313.15	USP25	0.359355	0.0294459	0.600638
ENSG00000144115.17	THNSL2	0.858292	0.0295277	0.601318
ENSG00000144810.16	COL8A1	1.11766	0.0296187	0.602183
ENSG00000204334.7	ERICH2	1.72746	0.0297009	0.602459
ENSG00000166681.14	BEX3	-0.989062	0.0297294	0.602459
ENSG00000135077.9	HAVCR2	-1.36528	0.02985	0.602621
ENSG00000176531.10	PHLDB3	1.49809	0.0298672	0.602621
ENSG00000088756.13	ARHGAP28	-1.50572	0.029895	0.602621
ENSG00000125347.14	IRF1	0.924196	0.0299735	0.602621
ENSG00000251322.9	SHANK3	1.04861	0.0300335	0.602621
ENSG00000138496.16	PARP9	0.724437	0.0300596	0.602621
ENSG00000164402.14	SEPTIN8	0.276744	0.0301701	0.602621
ENSG00000158158.12	CNNM4	0.500086	0.030202	0.602621
ENSG00000102882.12	MAPK3	-0.382965	0.0302111	0.602621
ENSG00000139508.15	SLC46A3	0.970736	0.0303866	0.602621
ENSG00000134308.14	YWHAQ	-0.380508	0.0303965	0.602621
ENSG00000166503.9	HDGFL3	0.324142	0.0304171	0.602621
ENSG00000130827.6	PLXNA3	0.679757	0.0304932	0.602621
ENSG00000132964.12	CDK8	-0.458394	0.0305234	0.602621
ENSG00000089127.14	OAS1	3.19133	0.0305537	0.602621
ENSG00000204310.13	AGPAT1	0.388179	0.0305721	0.602621
ENSG00000128016.7	ZFP36	-0.534877	0.0307795	0.602621
ENSG00000228716.7	DHFR	-0.737441	0.0308203	0.602621
ENSG00000186073.14	C15orf41	-0.644525	0.0308314	0.602621
ENSG00000131844.16	MCCC2	-0.309726	0.0308405	0.602621
ENSG00000180263.14	FGD6	0.637725	0.0309485	0.602621
ENSG00000133083.15	DCLK1	1.08999	0.0310332	0.602621
ENSG00000157214.14	STEAP2	-1.60373	0.0311054	0.602621
ENSG00000118515.11	SGK1	-0.597057	0.0312145	0.602621
ENSG00000127337.7	YEATS4	-0.523962	0.0312406	0.602621
ENSG00000067992.16	PDK3	-1.99454	0.0313462	0.602621
ENSG00000116690.13	PRG4	-5.79262	0.0313804	0.602621
ENSG00000126785.13	RHOJ	-0.858385	0.0314284	0.602621
ENSG00000019505.8	SYT13	-1.54459	0.0314328	0.602621
ENSG00000182310.14	SPACA6	-0.653894	0.0314512	0.602621
ENSG00000165704.15	HPRT1	-0.970842	0.0314589	0.602621
ENSG00000131323.16	TRAF3	0.49596	0.0316348	0.602621
ENSG00000214944.9	ARHGEF28	1.17368	0.031686	0.602621
ENSG00000102172.16	SMS	-0.806316	0.0317322	0.602621
ENSG00000102230.14	PCYT1B	-1.51095	0.0317998	0.602621
ENSG00000106560.11	GIMAP2	3.3645	0.0318478	0.602621
ENSG00000181458.10	TMEM45A	0.377903	0.0319034	0.602621
ENSG00000159335.18	PTMS	-0.614708	0.0319903	0.602621
ENSG00000182093.16	GET1	0.395624	0.0320918	0.602621
ENSG00000121390.19	PSPC1	-0.589875	0.0321532	0.602621
ENSG00000132478.10	UNK	-0.500766	0.032216	0.602621
ENSG00000147679.12	UTP23	-0.42306	0.0322829	0.602621
ENSG00000038382.20	TRIO	0.390169	0.0322902	0.602621
ENSG00000174804.4	FZD4	-1.7088	0.0323201	0.602621
ENSG00000197608.11	ZNF841	-4.74007	0.032325	0.602621
ENSG00000101346.14	POFUT1	0.452579	0.0323405	0.602621
ENSG00000163040.14	CCDC74A	1.01803	0.0323425	0.602621
ENSG00000185112.6	FAM43A	-0.618236	0.0323582	0.602621
ENSG00000005884.18	ITGA3	1.08937	0.0323607	0.602621
ENSG00000109762.16	SNX25	0.415758	0.0324145	0.602621
ENSG00000184232.9	OAF	-1.53721	0.0324188	0.602621
ENSG00000008283.16	CYB561	1.75149	0.0324349	0.602621
ENSG00000152778.9	IFIT5	0.490065	0.0324363	0.602621
ENSG00000144468.17	RHBDD1	0.380838	0.0324946	0.602621
ENSG00000167642.13	SPINT2	-1.25172	0.0326103	0.602621
ENSG00000099250.18	NRP1	0.901169	0.0326472	0.602621
ENSG00000151702.17	FLI1	-0.613861	0.0327019	0.602621
ENSG00000148082.10	SHC3	1.32457	0.0327835	0.602621
ENSG00000179242.16	CDH4	2.7673	0.0327983	0.602621
ENSG00000172922.11	RNASEH2C	-0.509786	0.0328283	0.602621
ENSG00000106089.12	STX1A	0.736335	0.032843	0.602621
ENSG00000059804.16	SLC2A3	0.683891	0.0328488	0.602621
ENSG00000198832.10	SELENOM	0.533842	0.032857	0.602621
ENSG00000243660.11	ZNF487	0.767997	0.0329475	0.602621
ENSG00000176473.13	WDR25	0.452214	0.0329506	0.602621
ENSG00000130713.16	EXOSC2	-0.435158	0.0329875	0.602621
ENSG00000131127.14	ZNF141	-0.384806	0.032993	0.602621
ENSG00000151012.13	SLC7A11	0.970662	0.0331209	0.60287
ENSG00000138411.13	HECW2	1.6032	0.0331353	0.60287
ENSG00000138134.12	STAMBPL1	0.915391	0.0332105	0.60287
ENSG00000197467.15	COL13A1	-1.54245	0.0332173	0.60287
ENSG00000081842.18	PCDHA6	-4.50427	0.0333229	0.60287
ENSG00000135324.6	MRAP2	-2.29615	0.0333924	0.60287
ENSG00000137449.16	CPEB2	0.628102	0.0333974	0.60287
ENSG00000130522.6	JUND	-0.474934	0.0334478	0.60287
ENSG00000182985.17	CADM1	-0.961463	0.0334597	0.60287
ENSG00000082213.18	C5orf22	0.495926	0.0335726	0.60287
ENSG00000082805.20	ERC1	0.3054	0.0335808	0.60287
ENSG00000000005.6	TNMD	-5.94242	0.0337093	0.60287
ENSG00000132386.11	SERPINF1	-3.08518	0.0337963	0.60287
ENSG00000008086.13	CDKL5	-1.06051	0.0338703	0.60287
ENSG00000175600.16	SUGCT	2.10182	0.0339238	0.60287
ENSG00000101350.8	KIF3B	0.411425	0.0340603	0.60287
ENSG00000144730.19	IL17RD	-1.50288	0.0340972	0.60287
ENSG00000188112.9	C6orf132	1.88434	0.0341222	0.60287
ENSG00000072135.13	PTPN18	1.22636	0.0341482	0.60287
ENSG00000185418.16	TARS3	0.727173	0.0342457	0.60287
ENSG00000106665.16	CLIP2	0.304444	0.0342617	0.60287
ENSG00000167617.3	CDC42EP5	-0.807901	0.0343471	0.60287
ENSG00000073150.14	PANX2	1.18317	0.0344172	0.60287
ENSG00000066926.12	FECH	0.64924	0.0344942	0.60287
ENSG00000160055.20	TMEM234	-0.511262	0.0345972	0.60287
ENSG00000119471.15	HSDL2	-0.362559	0.0346361	0.60287
ENSG00000173207.13	CKS1B	-0.654684	0.0346403	0.60287
ENSG00000176422.14	SPRYD4	-0.578227	0.0346683	0.60287
ENSG00000167244.21	IGF2	-3.91147	0.0346708	0.60287
ENSG00000139618.16	BRCA2	-0.891018	0.0346951	0.60287
ENSG00000104341.17	LAPTM4B	-0.556291	0.0347047	0.60287
ENSG00000165775.18	FUNDC2	-0.3939	0.034723	0.60287
ENSG00000120549.18	KIAA1217	0.556149	0.0347585	0.60287
ENSG00000069966.18	GNB5	0.462121	0.0348903	0.60287
ENSG00000196850.6	PPTC7	-0.506191	0.0349371	0.60287
ENSG00000100321.15	SYNGR1	0.957389	0.0350056	0.60287
ENSG00000130224.15	LRCH2	-0.673577	0.0350244	0.60287
ENSG00000137414.6	FAM8A1	0.30563	0.0350448	0.60287
ENSG00000183337.17	BCOR	-0.575535	0.0351583	0.60287
ENSG00000125170.11	DOK4	-0.35415	0.0352083	0.60287
ENSG00000247315.4	ZCCHC3	-0.502599	0.0352136	0.60287
ENSG00000142634.13	EFHD2	-0.572381	0.0352139	0.60287
ENSG00000163516.14	ANKZF1	0.342573	0.0353045	0.60287
ENSG00000109466.14	KLHL2	0.560011	0.0353225	0.60287
ENSG00000176532.4	PRR15	1.74246	0.0353308	0.60287
ENSG00000180628.15	PCGF5	0.673331	0.0353338	0.60287
ENSG00000087116.16	ADAMTS2	1.99837	0.0354099	0.60287
ENSG00000102038.16	SMARCA1	-0.911012	0.0354165	0.60287
ENSG00000149499.12	EML3	-0.42897	0.0355096	0.60287
ENSG00000115267.8	IFIH1	1.06991	0.0355128	0.60287
ENSG00000154556.18	SORBS2	1.57968	0.0355278	0.60287
ENSG00000176595.4	KBTBD11	2.06283	0.0356176	0.60287
ENSG00000148926.10	ADM	1.11856	0.0356281	0.60287
ENSG00000126215.14	XRCC3	-0.861364	0.0356317	0.60287
ENSG00000197124.12	ZNF682	-0.918601	0.0356939	0.6031
ENSG00000144959.11	NCEH1	1.08669	0.0357788	0.603656
ENSG00000166257.9	SCN3B	-0.934998	0.0359112	0.603656
ENSG00000198353.8	HOXC4	-1.41525	0.0359599	0.603656
ENSG00000167676.4	PLIN4	-2.15719	0.0360338	0.603656
ENSG00000111012.10	CYP27B1	1.84502	0.0360712	0.603656
ENSG00000147883.12	CDKN2B	1.40822	0.0360769	0.603656
ENSG00000152463.15	OLAH	3.89253	0.0361117	0.603656
ENSG00000173210.20	ABLIM3	3.01323	0.0362126	0.603656
ENSG00000164106.8	SCRG1	-0.651634	0.0362172	0.603656
ENSG00000036672.16	USP2	-1.51654	0.0362976	0.603656
ENSG00000103449.12	SALL1	2.13162	0.0363568	0.603656
ENSG00000145743.17	FBXL17	0.339793	0.0363667	0.603656
ENSG00000074219.14	TEAD2	-0.49972	0.0364746	0.603656
ENSG00000163683.12	SMIM14	0.523763	0.0364802	0.603656
ENSG00000007202.15	KIAA0100	0.312087	0.0365326	0.603656
ENSG00000102034.17	ELF4	-0.64437	0.0365445	0.603656
ENSG00000137177.20	KIF13A	0.272562	0.0367581	0.603656
ENSG00000121350.16	PYROXD1	0.626261	0.0368176	0.603656
ENSG00000176678.6	FOXL1	0.925347	0.0370171	0.603656
ENSG00000187955.12	COL14A1	-3.84191	0.0370922	0.603656
ENSG00000174891.13	RSRC1	-0.43044	0.0371646	0.603656
ENSG00000143815.15	LBR	-0.758049	0.0372311	0.603656
ENSG00000112773.16	TENT5A	-1.19687	0.0373168	0.603656
ENSG00000060982.15	BCAT1	0.605462	0.0373514	0.603656
ENSG00000176715.17	ACSF3	0.347574	0.0373525	0.603656
ENSG00000001561.7	ENPP4	1.72187	0.0375752	0.603656
ENSG00000160325.14	CACFD1	-0.47779	0.0376535	0.603656
ENSG00000182022.18	CHST15	1.11702	0.0376545	0.603656
ENSG00000011465.18	DCN	-3.49319	0.037684	0.603656
ENSG00000176273.15	SLC35G1	-0.634158	0.0377011	0.603656
ENSG00000101294.18	HM13	0.630903	0.0377775	0.603656
ENSG00000110315.7	RNF141	0.655304	0.0377856	0.603656
ENSG00000166482.12	MFAP4	-2.46672	0.037846	0.603656
ENSG00000120896.13	SORBS3	0.409131	0.0380011	0.603656
ENSG00000148600.15	CDHR1	3.93358	0.0380198	0.603656
ENSG00000106785.15	TRIM14	3.58143	0.038116	0.603656
ENSG00000134247.10	PTGFRN	-0.447138	0.0381677	0.603656
ENSG00000140105.18	WARS1	0.855401	0.0382022	0.603656
ENSG00000139044.12	B4GALNT3	-2.16294	0.0382056	0.603656
ENSG00000124201.15	ZNFX1	0.546533	0.038229	0.603656
ENSG00000136158.12	SPRY2	-0.780768	0.0382887	0.603656
ENSG00000112378.12	PERP	1.82043	0.0383348	0.603656
ENSG00000253305.2	PCDHGB6	1.03707	0.0383501	0.603656
ENSG00000143079.15	CTTNBP2NL	0.369579	0.0383731	0.603656
ENSG00000130508.11	PXDN	0.573452	0.0384427	0.603656
ENSG00000148384.14	INPP5E	-0.296574	0.0384529	0.603656
ENSG00000006468.14	ETV1	-0.519436	0.038479	0.603656
ENSG00000141384.13	TAF4B	1.37223	0.0385191	0.603656
ENSG00000119397.16	CNTRL	-0.814038	0.0385205	0.603656
ENSG00000181904.9	C5orf24	0.356458	0.0385553	0.603656
ENSG00000185745.10	IFIT1	1.53913	0.0385573	0.603656
ENSG00000040608.14	RTN4R	-0.906784	0.0385935	0.603656
ENSG00000101216.11	GMEB2	-0.358114	0.0386609	0.603656
ENSG00000176182.6	MYPOP	0.383907	0.038681	0.603656
ENSG00000080189.15	SLC35C2	0.348526	0.0387317	0.603656
ENSG00000158560.14	DYNC1I1	1.16291	0.0387444	0.603656
ENSG00000155846.17	PPARGC1B	-0.554614	0.0387451	0.603656
ENSG00000107672.15	NSMCE4A	-0.486564	0.0388636	0.603656
ENSG00000074370.18	ATP2A3	-1.85198	0.0388878	0.603656
ENSG00000186591.13	UBE2H	0.391527	0.0389336	0.603656
ENSG00000088280.19	ASAP3	-1.21809	0.0389833	0.603656
ENSG00000239713.9	APOBEC3G	0.992507	0.0390394	0.603656
ENSG00000152219.5	ARL14EP	0.283654	0.0391598	0.603656
ENSG00000087111.21	PIGS	0.53803	0.039194	0.603656
ENSG00000198542.14	ITGBL1	-1.46669	0.039323	0.603656
ENSG00000138587.6	MNS1	-3.52327	0.0393771	0.603656
ENSG00000140365.16	COMMD4	-0.457566	0.0393779	0.603656
ENSG00000166532.16	RIMKLB	-0.593502	0.0394898	0.603656
ENSG00000080823.23	MOK	0.697838	0.0396449	0.603656
ENSG00000198363.18	ASPH	0.459821	0.0396753	0.603656
ENSG00000101198.15	NKAIN4	-1.44303	0.0396817	0.603656
ENSG00000152127.9	MGAT5	0.856488	0.0397303	0.603656
ENSG00000170323.9	FABP4	1.69039	0.0397359	0.603656
ENSG00000186806.5	VSIG10L	0.624036	0.0398028	0.603656
ENSG00000112812.16	PRSS16	1.9096	0.0398336	0.603656
ENSG00000198795.11	ZNF521	-1.06211	0.039857	0.603656
ENSG00000205542.11	TMSB4X	-0.725567	0.0398982	0.603656
ENSG00000008300.17	CELSR3	1.14457	0.0399405	0.603656
ENSG00000112473.18	SLC39A7	0.385554	0.0400615	0.603656
ENSG00000143641.10	GALNT2	-0.50854	0.040076	0.603656
ENSG00000138801.9	PAPSS1	-0.349449	0.040081	0.603656
ENSG00000166228.9	PCBD1	0.663919	0.0400812	0.603656
ENSG00000169612.4	RAMAC	-0.449168	0.0402164	0.603656
ENSG00000112977.16	DAP	0.406211	0.0402776	0.603656
ENSG00000073060.16	SCARB1	-0.67661	0.0403337	0.603656
ENSG00000164919.11	COX6C	-0.398786	0.0404408	0.603656
ENSG00000164850.15	GPER1	-1.05676	0.0404571	0.603656
ENSG00000117155.16	SSX2IP	-0.851749	0.04046	0.603656
ENSG00000167785.9	ZNF558	0.958085	0.0405378	0.603656
ENSG00000171720.10	HDAC3	-0.325247	0.0405399	0.603656
ENSG00000151229.13	SLC2A13	0.348828	0.0405611	0.603656
ENSG00000020256.20	ZFP64	0.397058	0.0405879	0.603656
ENSG00000042445.14	RETSAT	0.552218	0.0406239	0.603656
ENSG00000149948.14	HMGA2	-0.503372	0.0406603	0.603656
ENSG00000164506.14	STXBP5	0.547363	0.0406977	0.603656
ENSG00000186298.12	PPP1CC	-0.386833	0.0407457	0.603656
ENSG00000180730.5	SHISA2	-1.01941	0.0408687	0.603656
ENSG00000132780.17	NASP	-0.71057	0.0409195	0.603656
ENSG00000120324.9	PCDHB10	0.853608	0.0410277	0.603656
ENSG00000127129.10	EDN2	-1.62966	0.041037	0.603656
ENSG00000163872.16	YEATS2	0.385996	0.0410506	0.603656
ENSG00000127526.15	SLC35E1	0.542163	0.0411456	0.603656
ENSG00000275342.5	PRAG1	1.05283	0.0411462	0.603656
ENSG00000178761.15	FAM219B	0.589759	0.0411519	0.603656
ENSG00000090857.14	PDPR	-0.568808	0.0412595	0.603656
ENSG00000177932.7	ZNF354C	-6.19403	0.0413324	0.603656
ENSG00000162623.16	TYW3	0.77822	0.0413418	0.603656
ENSG00000151092.18	NGLY1	-0.305237	0.041349	0.603656
ENSG00000036257.13	CUL3	-0.285299	0.0413581	0.603656
ENSG00000103742.12	IGDCC4	0.7169	0.0413759	0.603656
ENSG00000124641.16	MED20	-0.326948	0.0413926	0.603656
ENSG00000125247.15	TMTC4	-1.00481	0.0414384	0.603656
ENSG00000160352.16	ZNF714	-0.666817	0.0414634	0.603656
ENSG00000149548.15	CCDC15	-0.633403	0.0414993	0.603656
ENSG00000101888.11	NXT2	-0.852722	0.0415346	0.603656
ENSG00000256771.4	ZNF253	-0.939517	0.0415833	0.603656
ENSG00000180592.17	SKIDA1	-0.833274	0.0416378	0.603656
ENSG00000163734.4	CXCL3	1.50503	0.0417019	0.603656
ENSG00000114279.13	FGF12	-1.13358	0.0417844	0.603656
ENSG00000184047.20	DIABLO	1.09396	0.0417952	0.603656
ENSG00000171792.11	RHNO1	-0.59689	0.0418553	0.603656
ENSG00000136404.16	TM6SF1	1.52271	0.0419007	0.603656
ENSG00000131475.7	VPS25	-0.306996	0.0419131	0.603656
ENSG00000143036.17	SLC44A3	-1.0067	0.0420104	0.603656
ENSG00000107960.11	STN1	0.597851	0.0420378	0.603656
ENSG00000108797.12	CNTNAP1	-0.851478	0.0420587	0.603656
ENSG00000176293.20	ZNF135	-1.36313	0.042141	0.603656
ENSG00000122483.17	CCDC18	-0.806994	0.0421592	0.603656
ENSG00000137965.11	IFI44	0.69506	0.0422483	0.603656
ENSG00000105618.14	PRPF31	-0.292952	0.0423849	0.603656
ENSG00000117069.15	ST6GALNAC5	-1.48627	0.0424127	0.603656
ENSG00000001460.18	STPG1	1.15693	0.042553	0.603656
ENSG00000128510.12	CPA4	-0.883297	0.0425539	0.603656
ENSG00000166342.19	NETO1	2.83678	0.0425735	0.603656
ENSG00000114745.13	GORASP1	0.263908	0.0425809	0.603656
ENSG00000021355.13	SERPINB1	0.42495	0.0426254	0.603656
ENSG00000164142.16	FAM160A1	-1.26471	0.0426356	0.603656
ENSG00000165633.13	VSTM4	2.98377	0.0426505	0.603656
ENSG00000151233.11	GXYLT1	-0.368821	0.0426893	0.603656
ENSG00000124098.10	FAM210B	0.539354	0.0426999	0.603656
ENSG00000101134.12	DOK5	1.0888	0.0427346	0.603656
ENSG00000163171.8	CDC42EP3	1.24763	0.0428413	0.603656
ENSG00000137959.16	IFI44L	1.31743	0.0428681	0.603656
ENSG00000234284.7	ZNF879	-0.564025	0.0429128	0.603656
ENSG00000104881.16	PPP1R13L	1.15784	0.0429542	0.603656
ENSG00000153214.11	TMEM87B	-0.434406	0.0429766	0.603656
ENSG00000115902.11	SLC1A4	0.845365	0.0430404	0.603656
ENSG00000130303.13	BST2	2.27663	0.0430524	0.603656
ENSG00000185129.8	PURA	0.477033	0.0430668	0.603656
ENSG00000170175.11	CHRNB1	-0.714605	0.0430742	0.603656
ENSG00000095383.20	TBC1D2	1.46114	0.0430766	0.603656
ENSG00000197728.11	RPS26	0.786172	0.0431898	0.603947
ENSG00000137274.13	BPHL	-0.412665	0.0432934	0.603947
ENSG00000004864.14	SLC25A13	-0.424121	0.0433146	0.603947
ENSG00000168734.14	PKIG	-0.839182	0.0433612	0.603947
ENSG00000178031.17	ADAMTSL1	1.99247	0.0434024	0.603947
ENSG00000108679.13	LGALS3BP	1.15766	0.043528	0.603947
ENSG00000163888.4	CAMK2N2	2.17261	0.0436221	0.603947
ENSG00000171865.10	RNASEH1	0.369512	0.043646	0.603947
ENSG00000112655.16	PTK7	0.611296	0.0437231	0.603947
ENSG00000141627.14	DYM	0.291041	0.0437512	0.603947
ENSG00000159733.14	ZFYVE28	0.821163	0.0437612	0.603947
ENSG00000125755.19	SYMPK	0.351049	0.0438137	0.603947
ENSG00000134815.19	DHX34	-0.345098	0.0438462	0.603947
ENSG00000109787.13	KLF3	-0.578378	0.0440052	0.603947
ENSG00000111335.13	OAS2	3.35609	0.0440713	0.603947
ENSG00000169359.16	SLC33A1	0.694105	0.0440857	0.603947
ENSG00000162576.17	MXRA8	-0.809534	0.0441822	0.603947
ENSG00000108846.16	ABCC3	1.22287	0.0441964	0.603947
ENSG00000177427.13	MIEF2	-0.404182	0.0442023	0.603947
ENSG00000101187.16	SLCO4A1	-1.89906	0.0442437	0.603947
ENSG00000006757.12	PNPLA4	-0.88998	0.0442715	0.603947
ENSG00000136240.10	KDELR2	0.399667	0.044353	0.603947
ENSG00000109321.11	AREG	-1.42499	0.0443654	0.603947
ENSG00000137522.18	RNF121	0.323044	0.044432	0.603947
ENSG00000155158.20	TTC39B	0.474136	0.0444415	0.603947
ENSG00000183044.12	ABAT	1.2225	0.0445121	0.603947
ENSG00000187097.12	ENTPD5	0.317087	0.0445199	0.603947
ENSG00000149091.15	DGKZ	-0.284588	0.044547	0.603947
ENSG00000163389.12	POGLUT1	0.319583	0.044575	0.603947
ENSG00000218336.9	TENM3	-0.504483	0.0446962	0.603947
ENSG00000025772.8	TOMM34	-0.423164	0.044713	0.603947
ENSG00000174963.18	ZIC4	1.48277	0.0449581	0.603947
ENSG00000124613.8	ZNF391	0.97059	0.0450068	0.603947
ENSG00000198039.11	ZNF273	-0.890715	0.0450415	0.603947
ENSG00000197614.11	MFAP5	-1.86476	0.0451155	0.603947
ENSG00000116191.17	RALGPS2	1.19973	0.0451332	0.603947
ENSG00000256087.7	ZNF432	-0.568714	0.0453013	0.603947
ENSG00000168672.4	LRATD2	1.43043	0.0453111	0.603947
ENSG00000068137.15	PLEKHH3	-0.427031	0.0453723	0.603947
ENSG00000005513.10	SOX8	-1.56742	0.0454221	0.603947
ENSG00000197977.4	ELOVL2	1.6141	0.0454535	0.603947
ENSG00000149177.13	PTPRJ	1.40264	0.0454636	0.603947
ENSG00000065809.13	FAM107B	-0.683477	0.045595	0.603947
ENSG00000114251.14	WNT5A	1.75132	0.045616	0.603947
ENSG00000059915.17	PSD	0.655819	0.0456325	0.603947
ENSG00000271447.6	MMP28	-1.10332	0.0456836	0.603947
ENSG00000120075.5	HOXB5	5.01357	0.0457664	0.603947
ENSG00000108604.16	SMARCD2	-0.277963	0.0457714	0.603947
ENSG00000177479.19	ARIH2	0.256051	0.0458845	0.603947
ENSG00000120158.12	RCL1	-0.410702	0.0458908	0.603947
ENSG00000152061.23	RABGAP1L	0.381754	0.0460961	0.603947
ENSG00000189067.13	LITAF	-2.09497	0.0461028	0.603947
ENSG00000175899.15	A2M	-1.33932	0.0461033	0.603947
ENSG00000104497.14	SNX16	-0.727016	0.04613	0.603947
ENSG00000155961.5	RAB39B	1.0909	0.046156	0.603947
ENSG00000103494.14	RPGRIP1L	0.565283	0.0461863	0.603947
ENSG00000114738.11	MAPKAPK3	-0.65122	0.0462843	0.603947
ENSG00000116701.15	NCF2	3.54159	0.046313	0.603947
ENSG00000144840.10	RABL3	0.305722	0.0463458	0.603947
ENSG00000136378.15	ADAMTS7	0.485531	0.0463538	0.603947
ENSG00000172766.19	NAA16	-0.45505	0.0463662	0.603947
ENSG00000110330.8	BIRC2	0.34214	0.0463853	0.603947
ENSG00000213977.8	TAX1BP3	-0.622629	0.0464451	0.603947
ENSG00000145428.15	RNF175	-1.67169	0.0465105	0.603947
ENSG00000100968.14	NFATC4	-0.689969	0.0466504	0.603947
ENSG00000163870.16	TPRA1	0.394084	0.0466831	0.603947
ENSG00000145934.16	TENM2	2.77422	0.046734	0.603947
ENSG00000122545.20	SEPTIN7	-0.338182	0.0467414	0.603947
ENSG00000120068.7	HOXB8	4.36954	0.0467654	0.603947
ENSG00000152492.15	CCDC50	0.309351	0.0467964	0.603947
ENSG00000111602.12	TIMELESS	-0.664147	0.0468271	0.603947
ENSG00000087076.9	HSD17B14	-0.862301	0.0468626	0.603947
ENSG00000171840.12	NINJ2	-2.11357	0.0469072	0.603947
ENSG00000100276.10	RASL10A	-1.78855	0.0469221	0.603947
ENSG00000143878.10	RHOB	-0.428152	0.0470725	0.603947
ENSG00000171813.14	PWWP2B	0.485983	0.0470843	0.603947
ENSG00000165912.16	PACSIN3	-0.611554	0.0471516	0.603947
ENSG00000179431.7	FJX1	-0.761633	0.0471884	0.603947
ENSG00000141543.12	EIF4A3	-0.351496	0.0471943	0.603947
ENSG00000169629.12	RGPD8	-0.699586	0.0472201	0.603947
ENSG00000153896.19	ZNF599	0.442624	0.0472257	0.603947
ENSG00000176890.16	TYMS	-1.18273	0.0472575	0.603947
ENSG00000100387.9	RBX1	-0.296014	0.0473693	0.603947
ENSG00000109654.16	TRIM2	-0.486486	0.0474714	0.603947
ENSG00000197859.11	ADAMTSL2	-2.33797	0.047544	0.603947
ENSG00000182742.6	HOXB4	3.28097	0.0475661	0.603947
ENSG00000122965.11	RBM19	-0.27635	0.047579	0.603947
ENSG00000161558.11	TMEM143	-0.487659	0.0476462	0.603947
ENSG00000156709.15	AIFM1	-0.696263	0.0476628	0.603947
ENSG00000129514.8	FOXA1	-2.78662	0.0477241	0.603947
ENSG00000142039.4	CCDC97	-0.434378	0.0478226	0.603947
ENSG00000183098.11	GPC6	-1.86576	0.0479287	0.603947
ENSG00000109775.11	UFSP2	0.259181	0.047929	0.603947
ENSG00000166432.15	ZMAT1	1.9588	0.0479793	0.603947
ENSG00000107796.13	ACTA2	-0.772373	0.0479983	0.603947
ENSG00000198053.12	SIRPA	-0.345888	0.0480554	0.603947
ENSG00000141376.22	BCAS3	0.38664	0.0480982	0.603947
ENSG00000165891.16	E2F7	2.08446	0.0481929	0.603947
ENSG00000101972.19	STAG2	-0.945753	0.0482041	0.603947
ENSG00000129595.14	EPB41L4A	-1.09018	0.0482408	0.603947
ENSG00000128699.14	ORMDL1	0.401197	0.0482845	0.603947
ENSG00000156510.13	HKDC1	1.41987	0.0483011	0.603947
ENSG00000196227.11	FAM217B	-0.300611	0.0483443	0.603947
ENSG00000163001.12	CFAP36	0.275528	0.0484181	0.603947
ENSG00000124074.12	ENKD1	0.427444	0.0484866	0.603947
ENSG00000172985.11	SH3RF3	0.927631	0.0485209	0.603947
ENSG00000145592.14	RPL37	0.396116	0.0485333	0.603947
ENSG00000073584.20	SMARCE1	-0.62395	0.0485404	0.603947
ENSG00000168038.11	ULK4	1.05526	0.0485455	0.603947
ENSG00000090097.21	PCBP4	-0.311428	0.0487027	0.603947
ENSG00000126822.17	PLEKHG3	-0.922503	0.048766	0.603947
ENSG00000172071.14	EIF2AK3	0.379784	0.0487767	0.603947
ENSG00000077279.19	DCX	-5.0329	0.0487953	0.603947
ENSG00000162849.16	KIF26B	1.12943	0.0488045	0.603947
ENSG00000179387.10	ELMOD2	0.313783	0.0488372	0.603947
ENSG00000221823.11	PPP3R1	-0.360717	0.0488823	0.603947
ENSG00000175066.16	GK5	0.470743	0.0488931	0.603947
ENSG00000162302.13	RPS6KA4	-0.402177	0.0489068	0.603947
ENSG00000071073.13	MGAT4A	-1.40524	0.0489295	0.603947
ENSG00000125650.4	PSPN	0.656112	0.0490211	0.603947
ENSG00000151779.13	NBAS	0.462195	0.0490418	0.603947
ENSG00000110917.8	MLEC	0.317983	0.049109	0.603947
ENSG00000139899.11	CBLN3	0.839067	0.0491626	0.603947
ENSG00000198625.13	MDM4	-0.485864	0.0492164	0.603947
ENSG00000164649.20	CDCA7L	-0.459097	0.0492693	0.603947
ENSG00000179862.7	CITED4	-0.811607	0.0493757	0.603947
ENSG00000185164.14	NOMO2	0.434685	0.0493913	0.603947
ENSG00000155849.15	ELMO1	-0.967887	0.0494316	0.603947
ENSG00000142227.11	EMP3	-0.367235	0.0494871	0.603947
ENSG00000095637.22	SORBS1	-1.18706	0.0495248	0.603947
ENSG00000168306.13	ACOX2	-1.21532	0.0495476	0.603947
ENSG00000116161.18	CACYBP	-0.492371	0.0495839	0.603947
ENSG00000148341.18	SH3GLB2	-0.660893	0.0496534	0.603947
ENSG00000198874.13	TYW1	0.277557	0.0496578	0.603947
ENSG00000109083.14	IFT20	0.496942	0.0496817	0.603947
ENSG00000188229.6	TUBB4B	-0.548329	0.0497833	0.603947
ENSG00000101160.14	CTSZ	0.528665	0.0498014	0.603947
ENSG00000164105.4	SAP30	-0.36117	0.0498258	0.603947
ENSG00000173110.8	HSPA6	3.27202	0.0498852	0.603947
ENSG00000160014.17	CALM3	-0.428901	0.0499149	0.603947
ENSG00000047648.23	ARHGAP6	-1.8481	0.049997	0.60435
